# Supplementary material for: Characterization of ALBA Family Expression and Localization in Arabidopsis thaliana Generative Organs
Source: Int J Mol Sci. 2021 Feb 6;22(4):1652. doi: 10.3390/ijms22041652 (PMC7914821; doi:10.3390/ijms22041652)
Supplement: Supplementary file 1 [file ijms-22-01652-s001.zip]

Archive with 19 entries (15 files):
- ijms-1096749 suppl/
- ijms-1096749 suppl/Supplement/
- ijms-1096749 suppl/Supplement/.DS_Store
- ijms-1096749 suppl/Supplement/Supplementary Material Overview.docx
- ijms-1096749 suppl/Supplement/Supplementary Material Overview.pdf
- ijms-1096749 suppl/Supplement/Table S1.xlsx
- ijms-1096749 suppl/Supplement/Table S2.xlsx
- ijms-1096749 suppl/Supplement/Table S3.xlsx
- ijms-1096749 suppl/Supplement/Table S4.xlsx
- ijms-1096749 suppl/__MACOSX/
- ijms-1096749 suppl/__MACOSX/._Supplement
- ijms-1096749 suppl/__MACOSX/Supplement/
- ijms-1096749 suppl/__MACOSX/Supplement/._.DS_Store
- ijms-1096749 suppl/__MACOSX/Supplement/._Supplementary Material Overview.docx
- ijms-1096749 suppl/__MACOSX/Supplement/._Supplementary Material Overview.pdf
- ijms-1096749 suppl/__MACOSX/Supplement/._TableS1.xlsx
- ijms-1096749 suppl/__MACOSX/Supplement/._TableS2.xlsx
- ijms-1096749 suppl/__MACOSX/Supplement/._TableS3.xlsx
- ijms-1096749 suppl/__MACOSX/Supplement/._TableS4.xlsx
