# Supplementary material for: Characterization of ALBA Family Expression and Localization in Arabidopsis thaliana Generative Organs
Source: Int J Mol Sci. 2021 Feb 6;22(4):1652. doi: 10.3390/ijms22041652 (PMC7914821; doi:10.3390/ijms22041652)
Supplement: Supplementary file 1 [file ijms-22-01652-s001.zip › ijms-1096749 suppl/Supplement/Table S1.xlsx]

## Sheet: List1
Table S1: ALBA proteins sequences in inflorescences
Name	UniProt	Alba domain position (aa)	RGG domain position (aa)	Protein sequence
ALBA1	O22969	20 - 125		MEEITEGVNNMNLAVDTQKKNRIQVSNTKKPLFFYVNLAKRYMQQYTDVELSALGMAIATVVTVAEILKNNGFAVEKKIMTSTVDIKDDSRGRPVQKAKIEITLAKSEKF130DELMAAANEEKEAAEAQEQN
ALBA2	Q9LP53	20 - 122		MEEITDGVNNMNLATDSQKKNRIQVSNTKKPLFFYVNLAKRYMQQYNDVELSALGMAIATVVTVTEILKNNGFAVEKKIMTSTVDIKDDARGRPVQKAKIEITLVKSEKFDELMAAANEEKEDAEAQVQN
ALBA3	Q9LP53	36 - 138		MAMEVATPAPAPIPSERNIVLAPATTTTTATVETHKKNRIQVSNTKKPLFFYVNLAKRYIQQHNEVELSALGMAITTVVTISEILKNNGLATEKKVLTSTVGMKDETKGKMVQKAKIEIVLGKSDKFDSLVPPVTNGKTPEEEASAE
ALBA4	Q93VA8	14 - 118	149 - 336	MDKYQRVVKPKADTPIDANEIRITSQGRARNYITYAMTLLQDKGSTEVVFKAMGRAINKTVTIVELIKRRIPDLHQNTSIGSTDITDTWEPTEEGLLPLETTRHVSMITITLSKIELNTSSVGYQCPIPIELVKPMGDIDYEGREGSPGGRGRGRGRGRGRGRGRGGRGNAYVNVEHEDGGWEREQSYGRGRGRGRGRSSRGRGRGGYNGPPNEYDAPQDGGYGYDAPHEHRGYDDRGGYDAPPQGRGGYDGPQGRGGYDGPQGRRGYDGPPQGRGGYDGPSQGRGGYDGPSQGRGGYDGPSQGRGGYDGPQGRGRGRGRGRGGRGRGGGRGGDGGFNNRSDGPPVQAAA
ALBA5	Q944A2	14 - 118	149 - 302	MDKYQRVEKPKADTPIAENEIRITSMGRARNYITYAMALLQENKSNEVIFKAMGRAINKSVTIVELIKRRIPGLHQITSIGSTDITDTWEPTEEGLQTIETTRHVSMITITLSKEQLNTSSVGYQCPIPIEMVKPLAEIDYEGQDGSPRGRGGRRGRGGRGRGRGRGGRGNGPANVEYDDGGRGRGGRGNGYVNNEYDDGGRGRGGRGSGYVNNEYNDGGMEQDRSYGRGRGRGRGGGRGGRGRGGYNGPPPPYYEAQQDGGDYGYNNVAPPADHGYDGPPPQGRGRGRGRGGRGRGGGRGGFNRSNGAPIQAAA
ALBA6-1	F4JD88	14 - 116	214 - 396	MDRYQRVAKPKPESPINENEIRITSKGLIRNYISYATSLLQEKSVKDIVLKAMGQAISKTVAISEILKNKIPGLHQDIAISSISITDVWEPTEEGLFPVELTRHVSMISITLSLSELNKDSPGYQAPAQSDQSKPQYQPQQGRQARLPYNAYGEEGEVVAEGEAGEEVDMETTKGVMKEKTKGTIKKIIKTMKVGIQTRAEAVDVVDEAMAIVGGRGGYGGGRDGGYGGGRDDGYGERRNDGYGERRNDRYGGGRDDGYGGGRDDGYGGGRNDGYGGRRGGFRGGRGGGRDEGYGGGRGGYGGRSGGQGDGYGGGRGDGYGGGRGDGYGGGRGDGYGGGRVDRYDGGRRDGYGGGRYDGYGGGKSDGYGGGRGGYRGGRGGYGRGRGRMGNGGRSRDGA…
ALBA6-3	A0A1I9LSC2	14 - 116	158 - 398	MDRYQRVAKPKPESPINENEIRITSKGLIRNYISYATSLLQEKSVKDIVLKAMGQAISKTVAISEILKNKIPGLHQDIAISSISITDVWEPTEEGLFPVELTRHVSMISITLSLSELNKDSPGYQAPAQSDQSKPQYQPQQGRQARLPYNAYGEEGEVVAEGEAGEEVDMETTKGVMKEKTKGTIKKIIKTMKVGIQTRAEAVDVVDEAMAIVGGRGGYGGGRDGGYGGGRDDGYGERRNDGYGERRNDRYGGGRDDGYGGGRDDGYGGGRNDGYGGRRGGFRGGRGGGRDEGYGGGRGGYGGRSGGQGDGYGGGRGDGYGGGRGDGYGGGRGDGYGGGRVDRYDGGRRDGYGGGRYDGYGGGKSDGYGGGRGGYRGGRGGYGRGRGRMGNGGRSRDGA…
ALBA6-4	A0A1I9LSB9	15 - 116	158 - 405	MDRYQRVAKPKPESPINENEIRITSKGLIRNYISYATSLLQEKSVKDIVLKAMGQAISKTVAISEILKNKIPGLHQDIAISSISITDAWEPTEEGLFPVELTRHVSMISITLSLSELNKDSPGYQAPAQSDQSKPQYQPQQGRQARLPYNAYGEDSYGRGRGRGRGRSRGRGGYGNYQGSYEGKDQGNYQEDYQDNEGGYSNSGRGRGRGGRSYGYRDSGYQGGRGGYGGGRDGGYGGGRDDGYGERRNDGYGERRNDRYGGGRDDGYGGGRDDGYGGGRNDGYGGRRGGFRGGRGGGRDEGYGGGRGGYGGRSGGQGDGYGGGRGDGYGGGRGDGYGGGRGDGYGGGRVDRYDGGRRDGYGGGRYDGYGGGKSDGYGGGRGGYRGGRGGYGRGRGRMG…
ALBA6-5	A0A1I9LSC0	14 - 116		SITDVWEPTEEGLFPVELTRHVSMISITLSLSELNKDSPGYQAPAQSDQSKPQYQPQQGRQARLPYNAYGEEGEVVAEGEAGEEVDMETTKGVMKEKTKGTIKKIIKTMKVGIQTRAEAVDVVDEAMAIVILDIRVAEAGMVVGEMVDMVVGEMTGMGKGEMTGMGKGEMTGMVEEETTGMVEGEMTDMVEAETMDMGEEEADFVAVVVEAEMKDTVAAEVDMEVEVAAKVMGMAEAEVTGMVEAEVTGMVEAEVMAMVVAELIGMMEEDVMAMVEADMMAMVGVKVMVMEVAEADTVEVEADMVVDVEGWVMVVVQGMVLVTKTKPKLFHIPFSKLYGLAAAYFSVALKTLQILSTIPRGLICFKKGYG
Table S1: List of ALBA proteins in pollen. Obtained cDNA sequences of all ALBAs were in silico translated. The obtained sequences were aligned to the known structures (UniProt; https://www.uniprot.org/) and searched for domain positions (http://www.cathdb.info/). Lengths of predicted proteins are included.
