# Supplementary material for: Characterization of ALBA Family Expression and Localization in Arabidopsis thaliana Generative Organs
Source: Int J Mol Sci. 2021 Feb 6;22(4):1652. doi: 10.3390/ijms22041652 (PMC7914821; doi:10.3390/ijms22041652)
Supplement: Supplementary file 1 [file ijms-22-01652-s001.zip › ijms-1096749 suppl/Supplement/Table S2.xlsx]

## Sheet: List1
Primers used in this study
Primer number	Araport AGI code	Name	Primer sequence	Promoter	Coding region	Fragment length
1	At1g29250	A1-qL1	GAGTTAACAACATGAACTTGGCTGTT
2	At1g29250	A1-qR1	CATTGTTCTTCAATATCTCAGCGACC
3	At2g34160	A2-qL1	CGATGGAGTGAACAACATGAACTTAGCCACC
4	At2g34160	A2-qR1	CTTCTCAACAGCAAAACCATTGTTCTTCAGTATTTCAGTA
5	At3g04620	A3-qL1	GTCGAGCTTTCTGCACTTGGAATGGCAATC
6	At3g04620	A3-qR1	GTAAATCTCTCAACCGGCTCC
7	At1g76010	A4-qL1	GAGGTTACGGTTACGATGCTCCTC
8	At1g76010	A4-qR1	CATCATAACCACCACGGCCTTG
9	At1g20220	A5-qL1	GGAGGAAGGGGAAGAGGTGG
10	At1g20220	A5-qR1	TCCATCTTGTTGAGCTTCATAGTAAGG
11	At3g07030	A6-qL1	CCAAGGGAGTTATGAAGGAAAAGACC
12	At3g07030	A6-qR1	CCCCATACCCGTCATTTCTCC
13	At3g04120	GAPC1_f	GACTACAGTCCACTCAATCACTGC
14	At3g04120	GAPC1_rv	AAGAGCTGGAAGCACCTTTCCG
15	At5g60390	eIF1a4_f	TGAGCACGCTCTTCTTGCTTTCA
16	At5g60390	eIF1a4_rv	GGTGGTGGCATCCATCTTGTTACA
17	At1g76010	At1g76010 1/2attB1F	AAAAAGCAGGCTATACATTTCCGCTGATTC	1302 bp	1981 bp
18	At1g76010	At1g76010 1/2attB2R	AGAAAGCTGGGTTTAGCAGCTGCCTGGACTGG
19	At1g76010	pAt1g76010 1/2attB1F	AAAAAGCAGGCTCCTCGACAAAAG	1268 bp
20	At1g76010	pAt1g76010 1/2attB2R	AGAAAGCTGGGTCTGAATCAACC
21	At1g20220	At1g20220 1/2attB1F	AAAAAGCAGGCTATCTCGGGCTTTACACATCG	1515 bp	2193 bp
22	At1g20220	At1g20220 1/2attB2R	AGAAAGCTGGGTTTTGCAGCAGCCTGGATAGG
23	At1g20220	pAt1g20220 1/2attB1F	AAAAAGCAGGCTATCTCGGGCTTTAC	1515 bp
24	At1g20220	pAt1g20220 1/2attB2R	AGAAAGCTGGGTCTGAAAAGCAACAC
25	At1g29250	At1g29250 1/2attB1F	AAAAAGCAGGCTCCACCATATAGTCCCAAA	1135 bp	1129 bp
26	At1g29250	At1g29250 1/2attB2R	AGAAAGCTGGGTTTGTTTTGCTCTTGGGCTTC
27	At1g29250	pAt1g29250 1/2attB1F	AAAAAGCAGGCTCCACCATATAGTC	1135 bp
28	At1g29250	pAt1g29250 1/2attB2R	AGAAAGCTGGGTTGAATCTAACTCAG
29	At2g34160	At2g34160 1/2attB1F	AAAAAGCAGGCTAATATAAAACAAGAATTG	1080 bp	935 bp
30	At2g34160	At2g34160 1/2attB2R	AGAAAGCTGGGTTTGTTCTGCACCTGAGCTTC
31	At2g34160	pAt2g34160 1/2attB1F	AAAAAGCAGGCTGCTGGTCGTCTATTTATGGATGCTACC	1502 bp -80bp
32	At2g34160	pAt2g34160 1/2attB2R	AGAAAGCTGGGTACGCTTGTGAAATCGGGTCAACC
33	At3g04620	At3g04620 1/2attB1F	AAAAAGCAGGCTGTTTGGCTTGTGAACGC	1120 bp	1077 bp
34	At3g04620	At3g04620 1/2attB2R	AGAAAGCTGGGTAAGACCTCGGTGGCAGC
35	At3g04620	pAt3g04620 1/2attB1F	AAAAAGCAGGCTGTTTGGCTTGTG	1120 bp
36	At3g04620	pAt3g04620 1/2attB2R	AGAAAGCTGGGTCTTTCTCCGATC
37	At3g07030	pAt3g07030 1/2attB1F	AAAAAGCAGGCTAAGGCAAGCTTCATC	983 bp
38	At3g07030	pAt3g07030 1/2attB2R	AGAAAGCTGGGTTTTACCAGAAGATG
39	At1g22760	eb1	CCCCGGTACCTGATCACACATGTCAAGCATATTAGTGTAT	1884 bp	3198bp
40	At1g22760	eb2	CCCCGGATCCGTCGGTGGTAGAGAAACCAAGATCATGATC
41	At3g07030	GBA6-12_p1F	GCGCCGTCTCGCTCGGGAGTCAGATGAAACATCTGACAGAAG			462 bp
42	At3g07030	GBA6-12_p1R	GCGCCGTCTCGGCGACCAGCAAAAAAATGTTG
43	At3g07030	GBA6-12_p2F	GCGCCGTCTCGTCGCATGAGTCAGTGCTAATG			551 bp
44	At3g07030	GBA6-12_p2R	GCGCCGTCTCGCTCAAGTACGCTTCAAAACGGGTCAGAT
45	At3g07030	GBA6-12_u1F	GCGCCGTCTCGCTCGTACTGTTTGACGAAAGACCGTTTTG			276 bp
46	At3g07030	GBA6-12_u1R	GCGCCGTCTCGCTCACATTTTTACCAGAAGATGAAAAGATCGA
47	At3g07030	GBA6-12_C1F	GCGCCGTCTCGCTCGAATGATGGATAGATACCAGAGAGTC			802 bp
48	At3g07030	GBA6-12_C1R	GCGCCGTCTCGCATCTCTTCCTCCACCATACCTGT
49	At3g07030	GBA6-12_C2F	GCGCCGTCTCGGATGACGGGTATGGTGGAGGAA			483 bp
50	At3g07030	GBA6-12_C2R	GCGCCGTCTCGCTCACGAAGCGGCTTCGTTTTGGTTACT
51	At1g76010	GBA4_p1F	GCGCCGTCTCGCTCGGGAGAAACAGAAATTGTAATACATGGCAAT			1459 bp
52	At1g76010	GBA4_5U1R	GCGCCGTCTCGATACGAAGATTGAGATAAAACGAAAA
53	At1g76010	GBA4_5U2F	GCGCCGTCTCGGTATCTTTCGAAAGATCTAACCAC			213 bp
54	At1g76010	GBA4_5U2R	GCGCCGTCTCGCTCACATTCTGAATCAACCCCAAAATGGA
55	At1g76010	GBA4_C1F	GCGCCGTCTCGCTCGAATGATGGATAAGTATCAACGAGTGG			1985 bp
56	At1g76010	GBA4_C1R	GCGCCGTCTCGCTCACGAAgcAGCAGCTGCCTGGACTGGTG
57		M13_f	GTAAAACGACGGCCAGT
58		Seq_rv	CCAGGAAACAGCTATGACC
59		Seq_At1g76010_f1	GATAACATAGACACGTTCTCC
60		Seq_At1g76010_f2	CTTCCTGGGCAACAAAAC
61		Seq_At1g76010_f3	AAGGCAATGGGAAGAGC
62		Seq_At1g76010_f4	GAATCTCCCTTGTACTTGC
63		Seq_At1g76010_f5	CGCCGTGGTTATGATGG
64		Seq_At1g20220_f1	GCGCAGTAGGAGAATTTCG
65		Seq_At1g20220_f2	AACAACCGCCTCTTAGG
66		Seq_At1g20220_f3	TCTCGCTGCTTGCTATTC
67		Seq_At1g20220_f4	GGTACATTGTCTCCAATGC
68		Seq_At1g20220_f5	CGGACAAGTGTTTGATTGG
69		Seq_At1g29250_f1	TGAGCCGTCACCAATTG
70		Seq_At1g29250_f2	ACGTCAATCTCGCCAAG
71		Seq_At1g29250_f3	GGCTTTGCTGTTGAAAAG
72		Seq_At2g34160_f1	CCACACTCTTCCCATGG
73		Seq_At2g34160_f2	GGAAGAGATCACCGATGG
74		Seq_At2g34160_f3	TGCAGCCATTGCAACTG
75		Seq_At3g04620_f1	GGTCCAACAAATGGTCCC
76		Seq_At3g04620_f2	TCCCGCTAGAGAGAGAGAG
77		Seq_At3g04620_f3	TTTCTGCACTTGGAATGGG
78		Seq_pFASTR07_f	cgaactctctgtcccttag
79		Seq_pFASTR07_rv	ggtggtgcagatgaacttc
80		pUPD2_f	CCGATCAACTCGAGTGC
81		pUPD2_rv	tgttctttcctgcgttatcc
82		AlphaOmega_f	gaaaggcggcaacctc
83		AlphaOmega_rv	ctctgacttgagcgtcg
84		YFP/GFP_rv	GAAGTTCACCTTGATGCCG
85		Seq_A6_f1	ttgagtatcggcttcaacc
86		pDGB3_alpha-omg_F	TGCCGCCTTACAACGG
87		pDGB3_alpha-omg_R	CCTGTGGTTGGCATGC
88		Seq_Kan_R1	CCATGATGGATACTTTCTCG
89		GBA4_C1F	GCGCCGTCTCGCTCGAATGATGGATAAGTATCAACGAGTGG
90		GBA4_C1R	GCGCCGTCTCGCTCACGAAgcAGCAGCTGCCTGGACTGGTG
91		GBA5_C1F	GCGCCGTCTCGCTCGAATGATGGATAAGTATCAGAGAGTTGAG
92		GBA5_C2R	GCGCCGTCTCGCTCACGAAGCTGCAGCAGCCTGGATAGG
93		SPA6var_F	CATTGTCATTGAGCGAGC
94		SPA6var_R	TAGCTTCGTCCACCACG
95		GBA6-12_C1F	GCGCCGTCTCGCTCGAATGATGGATAGATACCAGAGAGTC
96		GBA6-12_C2R	GCGCCGTCTCGCTCACGAAGCGGCTTCGTTTTGGTTACT
97		GBA1_C1F	GCGCCGTCTCGCTCGAATGATGGAAGAGATCACGGAAGG
98		GBA1_C1R	GCGCCGTCTCGCTCACGAAgcGTTTTGCTCTTGGGCTTC
99		GBA2_C1F	GCGCCGTCTCGCTCGAATGATGGAAGAGATCACCGATGG
100		GBA2_C1R	GCGCCGTCTCGCTCACGAAGCGTTCTGCACCTGAGCTTC
101		GBA3_C1F	GCGCCGTCTCGCTCGAATGATGGCGATGGAAGTAGCAAC
102		GBA3_C2R	GCGCCGTCTCGCTCACGAAGCGGCTTCGTTTTGGTTACT
103		pab3-1_687 (LP)	ATAGCCGCAAATTTTGCTCTG
104		pab3-1_688 (RP)	TCGCACAGGAACATGATACTG
105		490 (SAIL_LB2)	GCTTCCTATTATATCTTCCCAAATTACCAATACA
Table S2. List of primers used for Q-PCR (Primers 1-16). List of cloning primers (Primers 17-40). List of primers used for GoldenBraid cloning (Primers 41-56). List of primers used for vectors sequencing (Primers 57-88). List of primers used for cDNA amplification and mutant verification (Primers 89-105).
