# Supplementary material for: Characterization of ALBA Family Expression and Localization in Arabidopsis thaliana Generative Organs
Source: Int J Mol Sci. 2021 Feb 6;22(4):1652. doi: 10.3390/ijms22041652 (PMC7914821; doi:10.3390/ijms22041652)
Supplement: Supplementary file 1 [file ijms-22-01652-s001.zip › ijms-1096749 suppl/Supplement/Table S3.xlsx]

## Sheet: List1
Biol. Repl.	Cond.	Sample coll.	Tech. Repl.	ALBA1	ALBA2	ALBA3	ALBA4	ALBA5	ALBA6	GAPC1	EIF1
				Ct	Ct	Ct	Ct	Ct	Ct	Ct	Ct
1	no stress	1 h	1	2021-09-23	24.74	24.83	22.54	2021-03-26	29.13	20.67	20.25
			2	2021-06-23	2021-07-24	24.45	22.55	25.96	28.92	20.69	19.87
2			1	23.94	25.48	24.64	2021-09-23	2021-01-27	2021-05-30	21.59	21.26
			2	23.98	25.34	24.84	2021-09-23	26.89	29.52	21.63	21.18
3			1	22.66	24.53	2021-05-23	2021-08-22	25.74	29.22	20.25	19.46
			2	22.69	24.53	23.67	22.18	25.24	29.02	20.55	19.58
4			1	23.82	24.96	23.94	2021-03-22	26.65	29.34	20.89	2021-11-19
			2	23.68	24.98	2021-08-23	22.59	26.47	29.28	2021-04-21	2021-12-19
1	37 °C/ 3 h		1	22.53	24.24	23.37	22.38	2021-02-25	28.78	2021-11-20	19.75
			2	22.57	2021-05-24	2021-12-23	22.49	25.49	28.61	20.45	19.45
2			1	23.49	2021-08-25	23.57	23.16	26.27	2021-04-29	2021-05-21	19.64
			2	23.53	2021-04-25	23.51	23.45	26.34	2021-07-29	21.14	2021-06-19
3			1	23.34	25.14	24.55	22.98	26.46	29.46	20.91	19.77
			2	23.32	2021-11-25	24.64	22.81	2021-08-26	29.62	20.74	2021-08-19
4			1	23.63	25.22	24.89	2021-02-23	26.49	29.31	20.91	18.79
			2	23.59	2021-03-25	24.47	2021-07-23	26.57	2021-03-29	21.29	18.64
1	no stress	24 h	1	23.34	24.83	23.56	22.47	26.35	28.84	21.27	18.88
			2	2021-06-23	24.93	23.59	22.54	2021-09-26	28.99	21.53	18.63
2			1	23.45	24.89	22.92	2021-05-22	40	28.37	2021-01-21	16.47
			2	23.36	24.94	2021-08-23	22.53	40	28.56	2021-09-20	16.38
3			1	22.14	24.16	22.58	21.52	24.99	2021-05-28	2021-12-20	16.62
			2	2021-05-22	24.16	22.71	21.57	24.99	28.68	20.25	16.46
4			1	21.86	23.61	21.65	21.29	24.34	28.16	19.59	16.72
			2	21.85	23.33	21.52	2021-08-21	24.61	28.19	19.68	16.77
1	37 °C/ 3 h		1	22.95	2021-08-24	24.18	2021-08-23	25.98	2021-06-29	20.27	19.71
			2	23	24.89	24.46	2021-03-23	25.92	28.78	20.68	19.54
2			1	22.53	24.17	23.22	22.48	25.29	28.47	2021-01-20	20.45
			2	22.59	2021-07-24	23.35	22.54	25.69	28.48	20.14	20.29
3			1	24.23	25.63	24.65	2021-06-23	27.23	2021-06-29	21.76	20.19
			2	2021-03-24	25.72	2021-07-24	23.79	2021-08-27	29.69	21.79	20.34
4			1	21.63	23.47	23.33	21.65	24.78	28.45	2021-12-19	19.34
			2	21.74	23.47	23.23	21.93	24.72	28.58	19.22	19.37
1	no stress	1 h	1	23.27	24.92	23.77	2021-09-22	25.99	29.14	20.68	2021-09-19
			2	23.21	24.91	24.15	22.79	25.96	29.02	20.79	2021-12-19
2			1	2021-01-24	25.53	2021-03-24	23.54	26.81	29.72	2021-05-21	18.86
			2	2021-07-24	2021-06-25	24.84	23.56	26.78	29.67	21.36	18.68
3			1	23.24	24.86	23.51	2021-06-22	26.13	28.98	20.71	21.15
			2	23.34	24.88	23.72	22.74	2021-03-26	29	20.86	21.54
4			1	22.92	24.39	2021-11-23	22.64	2021-06-25	2021-01-28	20.24	18.47
			2	22.85	24.31	23.13	22.75	25.67	28.27	2021-09-20	18.34
1	42 °C/ 1 h		1	2021-09-22	2021-12-24	2021-06-24	22.77	25.74	2021-08-29	20.26	19.68
			2	22.99	24.69	2021-02-24	22.73	25.79	29.22	2021-03-20	19.58
2			1	21.58	23.79	21.93	20.34	25.28	31.18	18.43	19.48
			2	21.51	23.76	21.69	22.36	2021-11-25	30.85	18.25	19.46
3			1	2021-05-21	23.69	22.19	21.89	25.22	30.95	18.18	18.56
			2	21.23	23.55	2021-09-22	21.82	24.97	30.59	18.22	19.53
4			1	21.98	24.27	22.76	21.95	25.58	31.63	18.78	18.26
			2	21.84	24.29	2021-09-22	2021-02-22	25.22	2021-07-31	18.56	18.17
1	no stress	24 h	1	23.93	25.24	2021-03-26	2021-12-23	26.82	2021-08-28	2021-06-21	19.13
			2	23.82	25.24	26.46	23.17	26.72	2021-09-29	2021-01-21	19.29
2			1	2021-03-23	24.99	22.91	22.52	26.26	29.16	20.79	19.93
			2	23.33	24.89	23.14	22.76	26.13	29.33	20.75	19.88
3			1	22.93	24.71	23.63	22.26	2021-12-26	28.95	20.58	20.13
			2	22.97	24.68	23.71	22.34	25.99	28.79	20.45	20.47
4			1	22.51	24.56	23.19	22.18	25.49	29.94	19.63	2021-12-20
			2	22.57	24.18	23.16	22.26	25.39	29.91	19.87	2021-03-20
1	42 °C/ 1 h		1	23.56	24.66	24.68	2021-06-22	26.56	2021-09-28	20.83	19.28
			2	23.57	24.67	24.82	22.57	26.55	29.79	21.15	2021-06-19
2			1	24.63	2021-11-26	25.17	2021-01-23	26.99	2021-07-30	22.72	20.17
			2	24.58	2021-06-26	2021-09-25	2021-01-23	2021-03-27	29.85	22.58	2021-04-20
3			1	2021-06-22	24.34	24.27	2021-11-22	25.21	28.54	19.69	19.77
			2	22.73	24.35	24.53	2021-01-22	25.19	28.72	2021-09-19	19.87
4			1	21.99	23.55	23.65	2021-08-21	24.88	28.67	19.67	19.49
			2	2021-11-22	23.53	23.72	21.93	24.95	28.45	2021-06-19	19.51
Table S3. Ct values of ALBA genes expression in Col-0. Inflorescences of Col-0 plants were collected 1 hour and 24 hours after heat stress (42 °C for 1 hour or 37°c for three hours) in four independent biological replicas. The RT-pPCR was provided in two technical replicas for each sample including reference genes GAPC1 and eIF1a.
