# Supplementary material for: Characterization of ALBA Family Expression and Localization in Arabidopsis thaliana Generative Organs
Source: Int J Mol Sci. 2021 Feb 6;22(4):1652. doi: 10.3390/ijms22041652 (PMC7914821; doi:10.3390/ijms22041652)
Supplement: Supplementary file 1 [file ijms-22-01652-s001.zip › ijms-1096749 suppl/Supplement/Table S4.xlsx]

## Sheet: List1
Target	Conditions	Coll. time	Used test	p-value
At1g29250	Heat stress 37 °C for 3 hours	1 h	Student’s t-test	0.5067
At2g34160				0.37
At3g04620				0.96
At1g76010			Wilcoxon test	0.02857
At1g20220			Student’s t-test	0.58
At3g07030				0.5254
At1g29250		24 h		0.01659
At2g34160				0.0253
At3g04620				0.72
At1g76010				0.2
At1g20220				0.04516
At3g07030			Wilcoxon test	0.1143
At1g29250	Heat stress 42 °C for 1 hour	1 h	Student’s t-test	0.06779
At2g34160				0.5767
At3g04620				0.3859
At1g76010				0.3693
At1g20220				0.98
At3g07030			Wilcoxon test	0.1143
At1g29250		24 h	Student’s t-test	0.8523
At2g34160				0.54
At3g04620				0.22
At1g76010				0.58
At1g20220				0.52
At3g07030				0.5274
Table S4. Statistical evaluation of the heat shock experiments results. We applied two stress conditions (37 °C and 42 °C) to Col-0 flowering plants. Inflorescences were collected 1 hour and 24 hours after the treatment. RT-qPCR results of individual ALBA genes are showed. Two technical replicates and 4 biological replicates were used for the final evaluation by Student´s t-test or Wilcoxon test …
